# Supplementary material for: Impacts of COVID-19 Sanitary Cues on Hedonic Appreciation of Foods
Source: Foods. 2022 Jun 14;11(12):1753. doi: 10.3390/foods11121753 (PMC9222980; doi:10.3390/foods11121753)
Supplement: Supplementary file 1 [file foods-11-01753-s001.zip]

Archive with 1 entries (1 files):
- foods-1695414-supplementary.pdf
